# Supplementary material for: Detecting anisotropic segmental dynamics in disordered proteins by cross-correlated spin relaxation
Source: Magn Reson (Gott). 2021 Jul 6;2(2):557–69. doi: 10.5194/mr-2-557-2021 (PMC10539831; doi:10.5194/mr-2-557-2021)
Supplement: The supplement related to this article is available online at: https://doi.org/10.5194/mr-2-557-2021-supplement. [file mr-2-557-supplement.zip]

Archive with 2 entries (2 files):
- code.ipynb
- mr-2-557-2021-supplement-title-page.pdf
